# Supplementary material for: Genomic Variability of Hepatitis B Virus Circulating in Brazilian Western Amazon
Source: Viruses. 2022 Sep 22;14(10):2100. doi: 10.3390/v14102100 (PMC9611064; doi:10.3390/v14102100)
Supplement: Supplementary file 1 [file viruses-14-02100-s001.zip]

Archive with 1 entries (1 files):
- viruses-1839733-supplementary.pdf
